# Supplementary material for: Unique characteristics of autoantibodies targeting MET in patients with breast and lung cancer
Source: JCI Insight. 2025 May 22;10(10):e187392. doi: 10.1172/jci.insight.187392 (PMC12129041; doi:10.1172/jci.insight.187392)
Supplement: Supporting data values [file jciinsight-10-187392-s282.xlsx]

## Sheet: Fig 1A
Breast cancer					Lung cancer
	MET	SEMA	gp120			MET	SEMA	gp120
P001	1.02222	1.47967	0.0967268		P003	0.201213	0.179035	1.30259
P002	0.360568	1.46124	0.144732		P004	0.327522	0.359825	0.141149
P005	0.234259	0.617846	0.0967268		P006	0.293742	0.748612	0.066634
P007	0.255556	0.188689	0.152613		P011	0.252618	0.178157	0.288747
P008	0.129981	0.147441	0.0780979		P015	0.113091	0.137787	0.0945773
P009	0.505236	0.671381	0.260088		P018	0.111622	0.164115	0.0895619
P010	0.321648	0.347538	0.362546		P020	0.218838	0.249245	0.189155
P012	0.427395	0.245734	0.128253		P022	0.224713	0.218528	0.0960103
P013	0.309163	0.144808	0.0773814		P026	0.222722	0.427995	0.0518214
P014	0.135856	0.193955	0.139		P030	0.264646	0.446351	0.0739534
P016	0.182854	0.200976	1.05181		P034	0.400025	0.704307	0.124695
P017	0.202682	0.226427	0.133985		P041	0.247534	0.362153	0.0942924
P019	0.237931	0.187811	0.381892		P044	0.69361	0.916526	0.212971
P021	0.292273	0.198343	0.0673505		P046	0.296525	0.362153	0.113801
P023	1.725	2.51	0.278		P054	0.226367	0.422243	0.178446
P024	0.275127	0.533303	0.0615379		P058	0.662333	1.84275	0.169054
P025	0.367709	0.523641	0.174897		P061	0.628797	0.708951	0.542851
P027	0.429722	0.600931	0.0836699		P063	1.073	1.361	0.432
P028	0.195646	0.322687	0.0491223		P064	1.18	1.304	0.59
P029	0.777342	0.560354	0.311468		P066	0.71	0.724	1.038
P031	0.276	0.22704	0.0933864		P070	0.352	0.957	0.264
P032	0.270759	0.291771	0.069635		P072	1.531	1.629	0.197
P033	0.321418	0.467606	0.109581		P081	0.648675	0.833749	0.1592
P035	0.283861	0.361332	0.573274		P092	1.51129	1.30426	0.202335
P036	0.189532	0.268584	0.137111		P099	0.162481	0.233409	0.113714
P037	0.379937	0.492725	0.11228
P038	0.714238	0.746593	0.450327
P039	0.206278	0.585017	0.278
P040	0.229484	0.320366	0.165825
P042	0.353251	0.515372	0.182082
P043	0.190807	0.208935	0.138187
P045	1.68632	2.67158	0.292632
P047	0.375182	0.633364	0.159662
P048	0.37099	1.29801	0.167176
P049	0.362606	0.604694	0.184081
P050	0.505134	0.667248	0.163419
P051	0.35003	0.544746	0.193473
P052	0.421294	0.813209	0.236676
P053	0.35003	0.419637	0.232919
P055	0.379374	0.6881	0.131486
P056	0.40243	0.526501	0.161541
P057	0.324878	0.549958	0.159662
P059	0.536574	0.45352	0.161541
P060	0.553341	0.909647	0.993662
P062	0.648	1.117	0.688
P065	0.538	0.984	0.169
P067	0.752	0.521	0.176
P068	0.607	0.778	0.222
P069	3.062	3.203	0.199
P071	0.426	0.374	0.141
P073	0.278	0.347	0.12
P074	1.148	1.46	0.501
P075	0.289	0.63	0.151
P076	1.10317	1.61069	0.199
P077	0.518513	1.12949	0.199
P078	0.482238	0.593148	0.6169
P079	0.71909	0.686715	0.18706
P080	0.454499	0.277359	0.148587
P082	0.42676	0.385964	0.185733
P083	0.379816	0.364243	0.244107
P084	0.251788	0.329155	0.221553
P085	0.339492	0.292266	0.104503
P086	0.453386	0.359865	0.483603
P087	3.30731	1.66612	0.0755978
P088	0.166461	0.165021	0.101168
P089	0.626418	0.62032	0.201223
P090	0.214647	0.226655	0.113397
P091	0.350443	0.397641	0.304615
P093	0.216837	0.224667	0.130073
P094	0.272737	0.268715	0.18046
P095	0.371386	0.404053	0.399236
P096	0.232116	0.256946	0.145851
P097	0.237919	0.29029	0.216304
P098	1.72346	1.29258	0.271925
P100	0.427481	0.33148	0.113714

## Sheet: Fig 1B
Patients	Healthy donors
1.25095	1.01996
0.910905	0.248058
0.190124	0.717012
0.343674	0.241722
0.426053	0.595155
0.521177	0.220096
0.222122	0.174861
0.138711	0.182693
0.588309	0.45604
0.334593	0.384441
0.215388	0.524994
0.336564	0.207932
0.226986	0.232573
0.164905	0.244178
0.125439	0.132839
0.191915	0.211037
0.214554	0.228764
0.137869	0.239675
0.212871	0.24949
0.234041	0.337469
0.245308	0.230339
0.22162	0.194494
2.1175	0.194218
0.404215	0.2039
0.445675	0.140662
0.325358	0.115299
0.515327	0.105572
0.259166	0.233988
0.668848	0.434615
0.355498	0.311757
0.25152	1.05384
0.281265	0.308323
0.394512	0.606599
0.552166	0.424865
0.322596	0.314335
0.229058	0.761214
0.436331	0.373871
0.730415	0.230137
0.395647	0.345997
0.274925	1.26709
0.304843	1.48316
0.434311	0.301904
0.199871	0.284525
0.805068	0.814319
2.17895	0.114693
0.329339	0.180201
0.504273	0.357591
0.834498	0.254671
0.48365	0.310149
0.586191	0.420365
0.447388	0.44336
0.617251
0.384833
0.324305
0.533737
0.464465
0.437418
1.25254
0.495047
0.731494
0.668874
0.8825
1.217
1.242
0.761
0.717
0.6365
0.6925
3.1325
0.6545
0.4
1.58
0.3125
1.304
0.4595
1.35693
0.824
0.537693
0.702903
0.365929
0.741212
0.406362
0.37203
0.290472
0.315879
0.406626
2.48671
0.165741
0.623369
0.220651
0.374042
1.40778
0.220752
0.270726
0.387719
0.244531
0.264105
1.50802
0.197945
0.37948

## Sheet: Fig 1C
lung adenocarcinoma Early	lung adenocarcinoma M	lung squamous cell carcinoma E	lung squamous cell carcinoma M	lung other E	lung other M	Breast TNBC E	Breast TNBC M	Breast HER2+HR- E	Breast HER2+HR- M	Breast HER2-HR+ E	Breast HER2-HR+ M	Breast HER2+HR+ E	Breast HER2+HR+ M
0.325358	0.343674	0.668874	0.304843	0.355498	0.190124	0.222122	0.281265	0.445675	0.138711	1.25095	0.426053	0.191915	0.910905
0.329339	0.521177		0.717	0.805068	0.137869	0.212871	0.533737	0.395647	0.588309	0.214554	0.334593	0.404215	2.1175
	0.215388		0.6545	1.25254	0.234041	0.229058	0.761	0.199871	0.515327	0.259166	0.336564	0.730415	0.25152
	0.125439			1.58	0.741212	0.495047	0.4595	0.834498	0.668848	0.436331	0.226986	0.464465	0.322596
	0.22162			0.197945	1.40778	0.702903		0.406362	0.394512	2.17895	0.164905	0.8825	0.274925
	0.552166					0.220752		0.623369	0.504273	0.384833	0.245308		0.617251
	0.324305							0.264105	0.447388	0.824	0.434311		0.731494
	1.217								0.406626	0.270726	0.48365		1.304
	1.242								0.220651		0.586191		1.35693
									0.374042		0.437418		0.37203
											0.6365		0.290472
											0.6925		0.315879
											3.1325		2.48671
											0.4		0.165741
											0.3125		0.387719
											0.537693		1.50802
											0.365929
											0.244531
											0.37948

## Sheet: Fig 1D
	Patients	MET Responders
HR+	40	8
HR-	27	0

## Sheet: Fig 1E
High binding to MET	Patient	Age at diagnosis	Years since diagnosis	Disease status	BC_subtype	BC_hormonal	Date of metastatic diagnosis	Date of last followup	Date of Death	Is Dead
No	P10	43	7	Metastatic	HR+HER2-	HR_pos	2014	2019-08-13		NA
No	P52	43	4	Metastatic	HR+HER2+	HR_pos	2017	2021-02-23		NA
No	P100	47	11	Metastatic	HR+HER2-	HR_pos	2012	2021-10-17		NA
No	P13	54	25	Metastatic	HR+HER2-	HR_pos	2016	2024-02-14		no
No	P31	44	5	Metastatic	HR+HER2+	HR_pos	2015	2024-05-15		no
No	P35	69	2	Metastatic	HR+HER2+	HR_pos	2018	2024-04-01		no
No	P40	43	2	Metastatic	HR+HER2+	HR_pos	2019	2024-05-19		no
No	P49	41	10	Metastatic	HR+HER2-	HR_pos	2019	2024-04-01		no
No	P50	50	2	Metastatic	HR+HER2-	HR_pos	2019	2024-04-03		no
No	P57	46	14	Metastatic	HR+HER2-	HR_pos	2011	2024-05-06		no
No	P60	38	4	Metastatic	HR+HER2+	HR_pos	2017	2024-04-17		no
No	P71	45	7	Metastatic	HR+HER2-	HR_pos	2013	2023-01-04		no
No	P73	46	28	Metastatic	HR+HER2-	HR_pos	2013	2024-01-31		no
No	P78	69	4	Metastatic	HR+HER2-	HR_pos	2017	2023-01-16		no
No	P83	39	15	Metastatic	HR+HER2+	HR_pos	2015	2024-03-12		no
No	P84	44	18	Metastatic	HR+HER2+	HR_pos	2010	2023-12-25		no
No	P85	54	5	Metastatic	HR+HER2+	HR_pos	2019	2024-05-15		no
No	P88	51	1	Metastatic	HR+HER2+	HR_pos	2020	2024-02-19		no
No	P95	53	16	Metastatic	HR+HER2+	HR_pos	2018	2024-03-31		no
No	P5	60	2	Metastatic	HR+HER2-	HR_pos	2003		2021-09-29	yes
No	P12	39	3	Metastatic	HR+HER2-	HR_pos	2017		2023-06-08	yes
No	P14	62	5	Metastatic	HR+HER2-	HR_pos	2016		2023-03-24	yes
No	P21	53	15	Metastatic	HR+HER2-	HR_pos	2015		2020-09-05	yes
No	P42	67	3	Metastatic	HR+HER2-	HR_pos	2018		2020-07-13	yes
No	P67	63	15	Metastatic	HR+HER2-	HR_pos	2015		2021-04-05	yes
No	P68	46	18	Metastatic	HR+HER2-	HR_pos	2018		2023-03-06	yes
No	P80	47	5	Metastatic	HR+HER2-	HR_pos	2016		2021-10-21	yes
No	P96	60	16	Metastatic	HR+HER2-	HR_pos	2018		2022-01-18	yes
Yes	P23	63	3	Metastatic	HR+HER2+	HR_pos	2017	2024-03-26		no
Yes	P69	46	16	Metastatic	HR+HER2-	HR_pos	2008	2024-02-07		no
Yes	P87	50	7	Metastatic	HR+HER2+	HR_pos	2014	2024-03-12		no
No	P2	43	13	Metastatic	HR+HER2+	HR_pos	2018	2024-03-25		no
Yes	P74	38	5	Metastatic	HR+HER2+	HR_pos	2016	2024-05-13		no
Yes	P76	45	7	Metastatic	HR+HER2+	HR_pos	2014	2024-04-17		no
Yes	P98	63	6	Metastatic	HR+HER2+	HR_pos	2015		2021-05-12	yes

## Sheet: Fig 2C
	P1	P23	P45	P69	P87	P92
VH1	10	10	7	4	5	28
VH2	0	0	0	0	0	0
VH3	31	24	29	18	10	54
VH4	9	21	6	2	6	31
VH5	1	4	7	0	0	4
VH6	1	0	0	0	0	0
VH7	0	0	1	0	0	2
	P1	P23	P45	P69	P87	P92
Vk1	27	19	11	16	8	17
Vk2	4	6	7	6	2	3
Vk3	14	19	13	20	5	39
Vk4	3	8	4	3	0	3
Vl1	4	19	3	4	7	12
Vl2	7	7	5	8	11	24
Vl3	7	5	2	6	6	8
Vl4	0	0	0	1	0	2
Vl5	0	0	0	0	2	3
Vl6	1	2	0	3	0	1
Vl7	4	3	0	1	1	0
Vl8	0	0	1	0	0	1
Vl9	0	1	0	0	0	1

## Sheet: Fig 2D
	P1	P23	P45	P69	P87	P92
IgG1	21	39	31	11	16	83
IgG2	14	8	15	6	0	9
IgG3	11	2	1	4	2	5
IgG4	0	0	0	0	3	1
Not Found	6	10	3	3	0	21

## Sheet: Fig 2E
	MET-enriched						RBD-enriched
IgG1	45.6522	79.5918	65.9574	52.381	76.1905	85.567	91.6667	85.7143	98.2759	100	83.3333
IgG2	30.4348	16.3265	31.9149	28.5714	0	9.27835	0	1.42857	1.72414	0	13.3333
IgG3	23.913	4.08163	2.12766	19.0476	9.52381	4.12371	8.33333	12.8571	0	0	3.33333
IgG4	0	0	0	0	14.2857	1.03093	0	0	0	0	0

## Sheet: Fig 3A
	concentration [µg/ml]	87B156	69B253	92L205	92L204	1B217	1B233	69B287	23B307	92L236	MGO
MET	64	2.5965	1.70144	0.569114	0.590915	1.549	1.133	2.785	1.12	0.604549	0.07
	16	2.40256	0.681296	0.202848	0.363774	0.641	0.566	1.932	0.465	0.705836	0.052
	4	0.744459	0.219348	0.0898333	0.173833	0.238	0.359	0.787	0.159	0.41477	0.049
	1	0.252101	0.0994019	0.0612955	0.11942	0.093	0.207	0.277	0.092	0.202303	0.049
SEMA	64	3.609	2.60834	1.17073	1.07065	2.33	1.94464	3.013	1.99	1.48903	0.094
	16	2.76579	1.47787	0.310814	0.529643	1.007	0.718917	2.422	0.831	0.687585	0.06
	4	1.05	0.534903	0.122214	0.277089	0.354	0.265128	1.2	0.292	0.6075	0.051
	1	0.494757	0.201427	0.07	0.151	0.127	0.0960725	0.486	0.116	0.376541	0.058

## Sheet: Fig 3B
Concentration (HGF)	69	87	Anti-HGF	MGO.53
100	0.097	0.224	1.807	0.057
1.56	0.115	0.341	1.005	0.057
0.02	0.143	0.41	0.225	0.064
0	0.201	0.489	0.184	0.063

[truncated: 21 more sheets: Fig 3D, Fig 4A, Fig 4B, Fig 4C, Fig 4D, Fig 4E, Fig 4F, Fig 4G, S Fig 2A, S Fig 2B, S Fig 2E, S Fig 3, S Fig 4A, S Fig 4B, S Fig 5C, S Fig 5D, S Fig 5E, S Fig 6A, S Fig 6B, S Fig 6C …]
